# Supplementary material for: Genome-Wide Identification of the Early Flowering 4 (ELF4) Gene Family in Cotton and Silent GhELF4-1 and GhEFL3-6 Decreased Cotton Stress Resistance
Source: Front Genet. 2021 Jul 6;12:686852. doi: 10.3389/fgene.2021.686852 (PMC8315153; doi:10.3389/fgene.2021.686852)
Supplement: Supplementary Table 2 — Gene locus information of ELF4s in G. arboreum, G. raimondii, G. hirsutum, and G. barbadense. [file Table_2.XLSX]

## Sheet: Sheet1
Gene locus information for ELF4s in G. arboreum, G. raimondii, G. hirsutum and G. barbadense. Gene location information was obtained from gene annotation files.
Chr.	Gene ID	Name	Star	End	Direction	domain name
GaChr05	Ga05G0350.1	GaEFL4-1	3175054	3175398	-	DUF1313
GaChr05	Ga05G0937.1	GaPLC4	8199135	8213353	-	DUF1313
GaChr05	Ga05G1490.1	GaEFL4-2	13214557	13214901	+	DUF1313
GaChr06	Ga06G0798.1	GaEFL3-1	15006102	15006467	-	DUF1313
GaChr06	Ga06G2001.1	GaELF4-1	122918785	122919123	-	DUF1313
GaChr07	Ga07G0155.1	GaELF3-2	1710149	1710487	-	DUF1313
GaChr08	Ga08G2888.1	GaEFL3-3	128727755	128728138	-	DUF1313
GaChr10	Ga10G0047.1	GaELF4-2	527732	528058	+	DUF1313
GaChr13	Ga13G2387.1	GaEFL3-4	119123881	119124234	+	DUF1313
GaChr10	Ga10G2514.1	GaEFL4-3	123965698	123966048	+	DUF1313
GaChr10	Ga10G0048.1	GaELF4-3	530567	530884	+	DUF1313
A05	Ghir_A05G003410.1	GhEFL3-1	3333571	3335748	-	DUF1313
A05	Ghir_A05G009070.1	GhEFL1-1	8355244	8355618	-	DUF1313
A05	Ghir_A05G014490.1	GhEFL4-1	13441473	13443822	+	DUF1313
A06	Ghir_A06G007940.1	GhEFL3-2	19808475	19810466	-	DUF1313
A06	Ghir_A06G017580.1	GhELF4-1	116730703	116731873	-	DUF1313
A07	Ghir_A07G001510.1	GhEFL3-3	1602911	1604510	-	DUF1313
A08	Ghir_A08G025870.1	GhEFL3-4	121976149	121977709	-	DUF1313
A10	Ghir_A10G005100.1	GhEFL4-2	5281428	5283164	-	DUF1313
A10	Ghir_A10G024000.1	GhELF4-2	113939775	113940440	+	DUF1313
A10	Ghir_A10G024010.1	GhELF4-3	113942471	113943255	+	DUF1313
A13	Ghir_A13G020430.1	GhEFL3-5	103677003	103679358	+	DUF1313
D05	Ghir_D05G003540.1	GhEFL4-3	2972038	2974104	-	DUF1313
D05	Ghir_D05G009060.1	GhEFL1-2	7402185	7405196	-	DUF1313
D05	Ghir_D05G014280.1	GhEFL4-4	12254112	12256357	+	DUF1313
D06	Ghir_D06G008170.1	GhEFL3-6	14199184	14201154	-	DUF1313
D06	Ghir_D06G018560.1	GhELF4-4	59968366	59970216	+	DUF1313
D07	Ghir_D07G001530.1	GhEFL3-7	1565745	1567296	-	DUF1313
D08	Ghir_D08G026720.1	GhEFL3-8	68198416	68200765	-	DUF1313
D10	Ghir_D10G005880.1	GhEFL4-5	5331167	5333080	-	DUF1313
D10	Ghir_D10G026440.1	GhELF4-5	66994372	66994689	+	DUF1313
D13	Ghir_D13G021260.1	GhEFL3-9	59054533	59056841	+	DUF1313
GrChr01	Gorai.001G014800.1	GrEFL3-1	1387971	1389563	-	DUF1313
GrChr04	Gorai.004G284700.1	GrEFL4-1	61583861	61586165	-	DUF1313
GrChr05	Gorai.005G153800.1	GrELF4-1	43138695	43138916	+	DUF1313
GrChr09	Gorai.009G034800.1	GrEFL4-2	2603169	2605203	-	DUF1313
GrChr09	Gorai.009G092100.1	GrEFL1	6724717	6727701	-	DUF1313
GrChr09	Gorai.009G146600.1	GrEFL4-3	11144042	11145937	+	DUF1313
GrChr10	Gorai.010G087000.1	GrEFL3-2	13235338	13237361	-	DUF1313
GrChr10	Gorai.010G198100.1	GrELF4-2	55912073	55912411	-	DUF1313
GrChr11	Gorai.011G058500.1	GrEFL4-4	4706004	4707623	-	DUF1313
GrChr11	Gorai.011G287700.1	GrELF4-3	61953567	61954193	+	DUF1313
GrChr11	Gorai.011G287800.1	GrELF4-4	61957183	61957785	+	DUF1313
GrChr13	Gorai.013G225600.1	GrEFL4-5	54517298	54519646	+	DUF1313
GbA05	Gbar_A05G008530	GbEFL1-1	7853783	7854172	-	DUF1313
GbA05	Gbar_A05G013880	GbEFL4-1	12834702	12835046	+	DUF1313
Scaffold1891	Gbar_A05G042220	GbEFL3-1	13807	14151	-	DUF1313
GbA06	Gbar_A06G007910	GbEFL3-2	18621688	18622053	-	DUF1313
GbA06	Gbar_A06G017670	GbELF4-1	108356788	108357126	-	DUF1313
GbA07	Gbar_A07G001520	GbEFL3-3	1693251	1693589	-	DUF1313
GbA08	Gbar_A08G026770	GbEFL3-4	119193933	119194316	-	DUF1313
GbA10	Gbar_A10G005720	GbEFL4-2	5527321	5527671	-	DUF1313
GbA10	Gbar_A10G025170	GbELF4-2	109449049	109449375	+	DUF1313
GbA10	Gbar_A10G025180	GbELF4-3	109451849	109452166	+	DUF1313
GbA13	Gbar_A13G020880	GbEFL3-5	104597495	104597848	+	DUF1313
GbD05	Gbar_D05G003390	GbEFL4-3	2860954	2861298	-	DUF1313
GbD05	Gbar_D05G009010	GbEFL1-2	7345935	7346339	-	DUF1313
GbD05	Gbar_D05G014310	GbEFL4-4	12178485	12178829	+	DUF1313
GbD06	Gbar_D06G008230	GbEFL3-6	13605886	13606251	-	DUF1313
GbD06	Gbar_D06G018320	GbELF4-4	56334585	56334923	-	DUF1313
GbD07	Gbar_D07G001520	GbEFL3-7	1526789	1527127	-	DUF1313
GbD08	Gbar_D08G027450	GbEFL3-8	65347880	65347950	-	DUF1313
GbD10	Gbar_D10G005600	GbEFL4-5	4930986	4931336	-	DUF1313
GbD10	Gbar_D10G026230	GbELF4-5	64904178	64904504	+	DUF1313
GbD10	Gbar_D10G026240	GbELF4-6	64907773	64908090	+	DUF1313
GbD13	Gbar_D13G021260	GbEFL3-9	55664964	55665317	+	DUF1313

## Sheet: Sheet2
GaChr05	Ga05G0350.1	3175054	3175398	-	ID
GaChr05	Ga05G0937.1	8199135	8213353	-	ID
GaChr05	Ga05G1490.1	13214557	13214901	+	ID
GaChr06	Ga06G0798.1	15006102	15006467	-	ID
GaChr06	Ga06G2001.1	122918785	122919123	-	ID
GaChr07	Ga07G0155.1	1710149	1710487	-	ID
GaChr08	Ga08G2888.1	128727755	128728138	-	ID
GaChr10	Ga10G0047.1	527732	528058	+	ID
GaChr13	Ga13G2387.1	119123881	119124234	+	ID
GaChr10	Ga10G2514.1	123965698	123966048	+	ID
GaChr10	Ga10G0048.1	530567	530884	+	ID
A05	Ghir_A05G003410.1	3333571	3335748	-	ID	Ghir_A05G003410.1	Parent	Ghir_A05G003410
A05	Ghir_A05G009070.1	8355244	8355618	-	ID	Ghir_A05G009070.1	Parent	Ghir_A05G009070
A05	Ghir_A05G014490.1	13441473	13443822	+	ID	Ghir_A05G014490.1	Parent	Ghir_A05G014490
A06	Ghir_A06G007940.1	19808475	19810466	-	ID	Ghir_A06G007940.1	Parent	Ghir_A06G007940
A06	Ghir_A06G017580.1	116730703	116731873	-	ID	Ghir_A06G017580.1	Parent	Ghir_A06G017580
A07	Ghir_A07G001510.1	1602911	1604510	-	ID	Ghir_A07G001510.1	Parent	Ghir_A07G001510
A08	Ghir_A08G025870.1	121976149	121977709	-	ID	Ghir_A08G025870.1	Parent	Ghir_A08G025870
A10	Ghir_A10G005100.1	5281428	5283164	-	ID	Ghir_A10G005100.1	Parent	Ghir_A10G005100
A10	Ghir_A10G024000.1	113939775	113940440	+	ID	Ghir_A10G024000.1	Parent	Ghir_A10G024000
A10	Ghir_A10G024010.1	113942471	113943255	+	ID	Ghir_A10G024010.1	Parent	Ghir_A10G024010
A13	Ghir_A13G020430.1	103677003	103679358	+	ID	Ghir_A13G020430.1	Parent	Ghir_A13G020430
D05	Ghir_D05G003540.1	2972038	2974104	-	ID	Ghir_D05G003540.1	Parent	Ghir_D05G003540
D05	Ghir_D05G009060.1	7402185	7405196	-	ID	Ghir_D05G009060.1	Parent	Ghir_D05G009060
D05	Ghir_D05G014280.1	12254112	12256357	+	ID	Ghir_D05G014280.1	Parent	Ghir_D05G014280
D06	Ghir_D06G008170.1	14199184	14201154	-	ID	Ghir_D06G008170.1	Parent	Ghir_D06G008170
D06	Ghir_D06G018560.1	59968366	59970216	+	ID	Ghir_D06G018560.1	Parent	Ghir_D06G018560
D07	Ghir_D07G001530.1	1565745	1567296	-	ID	Ghir_D07G001530.1	Parent	Ghir_D07G001530
D08	Ghir_D08G026720.1	68198416	68200765	-	ID	Ghir_D08G026720.1	Parent	Ghir_D08G026720
D10	Ghir_D10G005880.1	5331167	5333080	-	ID	Ghir_D10G005880.1	Parent	Ghir_D10G005880
D10	Ghir_D10G026440.1	66994372	66994689	+	ID	Ghir_D10G026440.1	Parent	Ghir_D10G026440
D13	Ghir_D13G021260.1	59054533	59056841	+	ID	Ghir_D13G021260.1	Parent	Ghir_D13G021260
GrChr01	Gorai.001G014800.1	1387971	1389563	-	ID	Gorai.001G014800.1	Parent	Gorai.001G014800	Name	Gorai.001G014800.1	pacid	26819812	longest	1
GrChr04	Gorai.004G284700.1	61583861	61586165	-	ID	Gorai.004G284700.1	Parent	Gorai.004G284700	Name	Gorai.004G284700.1	pacid	26775840	longest	1
GrChr05	Gorai.005G153800.1	43138695	43138916	+	ID	Gorai.005G153800.1	Parent	Gorai.005G153800	Name	Gorai.005G153800.1	pacid	26805037	longest	1
GrChr09	Gorai.009G034800.1	2603169	2605203	-	ID	Gorai.009G034800.1	Parent	Gorai.009G034800	Name	Gorai.009G034800.1	pacid	26762225	longest	1
GrChr09	Gorai.009G092100.1	6724717	6727701	-	ID	Gorai.009G092100.1	Parent	Gorai.009G092100	Name	Gorai.009G092100.1	pacid	26763766	longest	1
GrChr09	Gorai.009G146600.1	11144042	11145937	+	ID	Gorai.009G146600.1	Parent	Gorai.009G146600	Name	Gorai.009G146600.1	pacid	26768506	longest	1
GrChr10	Gorai.010G087000.1	13235338	13237361	-	ID	Gorai.010G087000.1	Parent	Gorai.010G087000	Name	Gorai.010G087000.1	pacid	26758869	longest	1
GrChr10	Gorai.010G198100.1	55912073	55912411	-	ID	Gorai.010G198100.1	Parent	Gorai.010G198100	Name	Gorai.010G198100.1	pacid	26756578	longest	1
GrChr11	Gorai.011G058500.1	4706004	4707623	-	ID	Gorai.011G058500.1	Parent	Gorai.011G058500	Name	Gorai.011G058500.1	pacid	26808435	longest	1
GrChr11	Gorai.011G287700.1	61953567	61954193	+	ID	Gorai.011G287700.1	Parent	Gorai.011G287700	Name	Gorai.011G287700.1	pacid	26812085	longest	1
GrChr11	Gorai.011G287800.1	61957183	61957785	+	ID	Gorai.011G287800.1	Parent	Gorai.011G287800	Name	Gorai.011G287800.1	pacid	26808144	longest	1
GrChr13	Gorai.013G225600.1	54517298	54519646	+	ID	Gorai.013G225600.1	Parent	Gorai.013G225600	Name	Gorai.013G225600.1	pacid	26788590	longest	1

## Sheet: gb
A05	Gbar_A05G008530	7853783	7854172	-
A05	Gbar_A05G013880	12834702	12835046	+
Scaffold1891	Gbar_A05G042220	13807	14151	-
A06	Gbar_A06G007910	18621688	18622053	-
A06	Gbar_A06G017670	108356788	108357126	-
A07	Gbar_A07G001520	1693251	1693589	-
A08	Gbar_A08G026770	119193933	119194316	-
A10	Gbar_A10G005720	5527321	5527671	-
A10	Gbar_A10G025170	109449049	109449375	+
A10	Gbar_A10G025180	109451849	109452166	+
A13	Gbar_A13G020880	104597495	104597848	+
D05	Gbar_D05G003390	2860954	2861298	-
D05	Gbar_D05G009010	7345935	7346339	-
D05	Gbar_D05G014310	12178485	12178829	+
D06	Gbar_D06G008230	13605886	13606251	-
D06	Gbar_D06G018320	56334585	56334923	-
D07	Gbar_D07G001520	1526789	1527127	-
D08	Gbar_D08G027450	65347880	65347950	-
D08	Gbar_D08G027450	65348393	65348747	-
D10	Gbar_D10G005600	4930986	4931336	-
D10	Gbar_D10G026230	64904178	64904504	+
D10	Gbar_D10G026240	64907773	64908090	+
D13	Gbar_D13G021260	55664964	55665317	+
