# Supplementary material for: Genome-Wide Identification of the Early Flowering 4 (ELF4) Gene Family in Cotton and Silent GhELF4-1 and GhEFL3-6 Decreased Cotton Stress Resistance
Source: Front Genet. 2021 Jul 6;12:686852. doi: 10.3389/fgene.2021.686852 (PMC8315153; doi:10.3389/fgene.2021.686852)
Supplement: Supplementary Table 3 — The homoeologous gene pairs information in G. hirsutum, G. raimondii, and G. arboretum. [file Table_3.xlsx]

## Sheet: Sheet2
The homologous gene pairs were identified by the results of BLAST and collinearity analysis and Ka、Ks analysis.
Seq_1	Name	Identity	Duplication type	Seq_2	Name	Ka	Ks	Ka/Ks	Purifying selection
Ga05G1490.1	GaEFL4-2	86.21	Segment	Ga10G2514.1	GaEFL4-3	0.0642624	0.763992	0.084114	Yes
Ga06G0798.1	GaEFL3-1	79.51	Segment	Ga13G2387.1	GaEFL3-4	0.114606	0.958891	0.119519	Yes
Ga07G0155.1	GaELF3-2	77.39	Segment	Ga13G2387.1	GaEFL3-4	0.115853	0.51813	0.223598	Yes
Ga05G0350.1	GaEFL4-1	77.97	Segment	Ga13G2387.1	GaEFL3-4	0.102722	0.680068	0.151046	Yes
Ga06G2001.1	GaELF4-1	75.95	Segment	Ga10G0047.1	GaELF4-2	0.167298	0.982326	0.170308	Yes
Ga10G0048.1	GaELF4-3	84.76	Tandem	Ga10G0047.1	GaELF4-2	0.0668134	0.412649	0.161914	Yes
Gorai.009G146600.1	GrEFL4-3	84.48	Segment	Gorai.011G058500.1	GrEFL4-4	0.0766122	0.69017	0.111005	Yes
Gorai.013G225600.1	GrEFL4-5	79.66	Segment	Gorai.009G034800.1	GrEFL4-2	0.0943214	0.578988	0.162907	Yes
Gorai.010G087000.1	GrEFL3-2	80.33	Segment	Gorai.013G225600.1	GrEFL4-5	0.116943	0.801377	0.145928	Yes
Gorai.011G287800.1	GrELF4-4	82.86	Tandem	Gorai.011G287700.1	GrELF4-3	0.0760599	0.558988	0.136067	Yes
Gorai.001G014800.1	GrEFL3-1	79.13	Segment	Gorai.013G225600.1	GrEFL4-5	0.107104	0.487797	0.219567	Yes
Gorai.005G153800.1	GrELF4-1	95.45	Segment	Gorai.011G287700.1	GrELF4-3	0.0170381	0.295744	0.057611	Yes
Ghir_A05G014490.1	GhEFL4-1	85.96	Segment	Ghir_A10G005100.1	GhEFL4-2	0.0652801	0.801748	0.0814222	Yes
Ghir_A05G014490.1	GhEFL4-1	85.34	Segment	Ghir_D10G005880.1	GhEFL4-5	0.0704329	0.74267	0.0948375	Yes
Ghir_A06G007940.1	GhEFL3-2	98.35	Segment	Ghir_D06G008170.1	GhEFL3-6	0.00714717	0.024847	0.287647	Yes
Ghir_A06G007940.1	GhEFL3-2	80.33	Segment	Ghir_D13G021260.1	GhEFL3-9	0.110299	0.871594	0.126549	Yes
Ghir_A06G007940.1	GhEFL3-2	79.51	Segment	Ghir_A13G020430.1	GhEFL3-5	0.114606	1.00776	0.113724	Yes
Ghir_A06G007940.1	GhEFL3-2	77.05	Segment	Ghir_D07G001530.1	GhEFL3-7	0.122522	0.640783	0.191207	Yes
Ghir_A06G017580.1	GhELF4-1	96.43	Segment	Ghir_D06G018560.1	GhELF4-4	0.0168652	0.0548547	0.307452	Yes
Ghir_A06G017580.1	GhELF4-1	76.77	Segment	Ghir_D10G026440.1	GhELF4-5	0.156233	0.906412	0.172365	Yes
Ghir_A06G017580.1	GhELF4-1	75.96	Segment	Ghir_A10G024000.1	GhELF4-2	0.160467	0.939087	0.170876	Yes
Ghir_A06G017580.1	GhELF4-1	75.76	Segment	Ghir_A10G024010.1	GhELF4-3	0.1586	0.783843	0.202337	Yes
Ghir_A07G001510.1	GhEFL3-3	79.13	Segment	Ghir_D13G021260.1	GhEFL3-9	0.10692	0.49178	0.217415	Yes
Ghir_A07G001510.1	GhEFL3-3	78.26	Segment	Ghir_A13G020430.1	GhEFL3-5	0.111392	0.51813	0.214988	Yes
Ghir_A08G025870.1	GhEFL3-4	92.91	Segment	Ghir_D08G026720.1	GhEFL3-8	0.0308263	0.0498108	0.618867	Yes
Ghir_A10G005100.1	GhEFL4-2	99.12	Segment	Ghir_D10G005880.1	GhEFL4-5	0.00374767	0.0413898	0.0905456	Yes
Ghir_A10G024000.1	GhELF4-2	81.93	Segment	Ghir_D06G018560.1	GhELF4-4	0.17044	0.924796	0.1843	Yes
Ghir_A10G024010.1	GhELF4-3	85.71	Tandem	Ghir_A10G024000.1	GhELF4-2	0.0625436	0.435178	0.14372	Yes
Ghir_A10G024010.1	GhELF4-3	77.78	Segment	Ghir_A06G017580.1	GhELF4-1	0.1586	0.783843	0.202337	Yes
Ghir_A10G024010.1	GhELF4-3	76.67	Segment	Ghir_D06G018560.1	GhELF4-4	0.163592	0.832247	0.196567	Yes
Ghir_A13G020430.1	GhEFL3-5	79.13	Segment	Ghir_D07G001530.1	GhEFL3-7	0.107067	0.543533	0.196984	Yes
Ghir_A13G020430.1	GhEFL3-5	78.81	Segment	Ghir_D05G003540.1	GhEFL4-3	0.0984307	0.614691	0.16013	Yes
Ghir_A13G020430.1	GhEFL3-5	77.97	Segment	Ghir_A05G003410.1	GhEFL3-1	0.102653	0.649036	0.158162	Yes
Ghir_D05G003540.1	GhEFL4-3	99.12	Segment	Ghir_A05G003410.1	GhEFL3-1	0.00372209	0.0280406	0.132739	Yes
Ghir_D05G009060.1	GhEFL1-2	95.97	Segment	Ghir_A05G009070.1	GhEFL1-1	0.0173418	0.0515224	0.336588	Yes
Ghir_D05G014280.1	GhEFL4-4	99.12	Segment	Ghir_A05G014490.1	GhEFL4-1	0.00373833	0.0709749	0.0526711	Yes
Ghir_D05G014280.1	GhEFL4-4	85.09	Segment	Ghir_A10G005100.1	GhEFL4-2	0.0715063	0.743466	0.0961796	Yes
Ghir_D05G014280.1	GhEFL4-4	84.48	Segment	Ghir_D10G005880.1	GhEFL4-5	0.0766122	0.69017	0.111005	Yes
Ghir_D06G008170.1	GhEFL3-6	79.51	Segment	Ghir_D13G021260.1	GhEFL3-9	0.114643	0.788621	0.145372	Yes
Ghir_D06G008170.1	GhEFL3-6	78.69	Segment	Ghir_A13G020430.1	GhEFL3-5	0.118979	0.90912	0.130873	Yes
Ghir_D06G008170.1	GhEFL3-6	76.23	Segment	Ghir_D07G001530.1	GhEFL3-7	0.127162	0.638496	0.199159	Yes
Ghir_D06G018560.1	GhELF4-4	75.76	Segment	Ghir_D10G026440.1	GhELF4-5	0.161213	0.963583	0.167305	Yes
Ghir_D07G001530.1	GhEFL3-7	98.21	Segment	Ghir_A07G001510.1	GhEFL3-3	0.00767515	0.0136213	0.563469	Yes
Ghir_D10G005880.1	GhEFL4-5	75.71	Segment	Ghir_D05G003540.1	GhEFL4-3	0.168193	2.25675	0.0745288	Yes
Ghir_D10G026440.1	GhELF4-5	97.14	Segment	Ghir_A10G024010.1	GhELF4-3	0.0119524	0.0674612	0.177175	Yes
Ghir_D10G026440.1	GhELF4-5	84.76	Segment	Ghir_A10G024000.1	GhELF4-2	0.0692442	0.51145	0.135388	Yes
Ghir_D10G026440.1	GhELF4-5	78.89	Segment	Ghir_A06G017580.1	GhELF4-1	0.156233	0.906412	0.172365	Yes
Ghir_D10G026440.1	GhELF4-5	77.78	Segment	Ghir_D06G018560.1	GhELF4-4	0.161213	0.963583	0.167305	Yes
Ghir_D13G021260.1	GhEFL3-9	98.29	Segment	Ghir_A13G020430.1	GhEFL3-5	0.00728382	0.0410593	0.177398	Yes
Ghir_D13G021260.1	GhEFL3-9	80.87	Segment	Ghir_D07G001530.1	GhEFL3-7	0.0982328	0.489382	0.200728	Yes
Ghir_D13G021260.1	GhEFL3-9	80.51	Segment	Ghir_D05G003540.1	GhEFL4-3	0.0898921	0.58504	0.153651	Yes
Ghir_D13G021260.1	GhEFL3-9	79.66	Segment	Ghir_A05G003410.1	GhEFL3-1	0.0940702	0.617993	0.152219	Yes
