# Supplementary material for: Genome-Wide Identification of the Early Flowering 4 (ELF4) Gene Family in Cotton and Silent GhELF4-1 and GhEFL3-6 Decreased Cotton Stress Resistance
Source: Front Genet. 2021 Jul 6;12:686852. doi: 10.3389/fgene.2021.686852 (PMC8315153; doi:10.3389/fgene.2021.686852)
Supplement: Supplementary Table 4 — Positions of the conserved domains of G. arboreum, G. raimondii, G. hirsutum and G. barbadense. [file Table_4.xlsx]

## Sheet: Sheet1
location of domain
ID	NAME	domain name	domain-start	domain-end	e-value	STATUS
Gbar_A05G008530.1	GbEFL1-1	DUF1313	39	121	2.1e-36	OK
Gbar_A05G013880.1	GbEFL4-1	DUF1313	14	96	1.4e-43	OK
Gbar_A05G042220.1	GbEFL3-1	DUF1313	14	96	3.7e-39	OK
Gbar_A06G007910.1	GbEFL3-2	DUF1313	14	96	1.1e-42	OK
Gbar_A06G017670.1	GbELF4-1	DUF1313	27	109	3.6e-39	OK
Gbar_A07G001520.1	GbEFL3-3	DUF1313	14	96	5.2e-42	OK
Gbar_A08G026770.1	GbEFL3-4	DUF1313	15	98	8.6e-35	OK
Gbar_A10G005720.1	GbEFL4-2	DUF1313	14	96	4.9e-42	OK
Gbar_A10G025170.1	GbELF4-2	DUF1313	25	107	3.8e-41	OK
Gbar_A10G025180.1	GbELF4-3	DUF1313	19	101	1.2e-38	OK
Gbar_A13G020880.1	GbEFL3-5	DUF1313	15	97	6.8e-43	OK
Gbar_D05G003390.1	GbEFL4-3	DUF1313	14	96	2.1e-42	OK
Gbar_D05G009010.1	GbEFL1-2	DUF1313	36	121	6.8e-37	OK
Gbar_D05G014310.1	GbEFL4-4	DUF1313	14	96	7.2e-44	OK
Gbar_D06G008230.1	GbEFL3-6	DUF1313	14	96	3.7e-38	OK
Gbar_D06G018320.1	GbELF4-4	DUF1313	27	109	2.2e-38	OK
Gbar_D07G001520.1	GbEFL3-7	DUF1313	14	96	2e-41	OK
Gbar_D08G027450.1	GbEFL3-8	DUF1313	15	98	4.5e-33	OK
Gbar_D10G005600.1	GbEFL4-5	DUF1313	14	96	8.5e-42	OK
Gbar_D10G026230.1	GbELF4-5	DUF1313	25	107	1.4e-38	OK
Gbar_D10G026240.1	GbELF4-6	DUF1313	19	101	5.4e-39	OK
Gbar_D13G021260.1	GbEFL3-9	DUF1313	15	97	1.2e-42	OK
Ghir_A05G003410.1	GhEFL3-1	DUF1313	14	96	3.7e-39	OK
Ghir_A05G009070.1	GhEFL1-1	DUF1313	34	116	3.7e-35	OK
Ghir_A05G014490.1	GhEFL4-1	DUF1313	14	96	1.4e-43	OK
Ghir_A06G007940.1	GhEFL3-2	DUF1313	14	96	1.1e-42	OK
Ghir_A06G017580.1	GhELF4-1	DUF1313	27	109	1.5e-42	OK
Ghir_A07G001510.1	GhEFL3-3	DUF1313	14	96	5.2e-42	OK
Ghir_A08G025870.1	GhEFL3-4	DUF1313	15	98	8.6e-35	OK
Ghir_A10G005100.1	GhEFL4-2	DUF1313	14	96	2.2e-39	OK
Ghir_A10G024000.1	GhELF4-2	DUF1313	25	107	3.8e-41	OK
Ghir_A10G024010.1	GhELF4-3	DUF1313	19	101	1.2e-38	OK
Ghir_A13G020430.1	GhEFL3-5	DUF1313	15	97	6.8e-43	OK
Ghir_D05G003540.1	GhEFL4-3	DUF1313	14	96	2.1e-42	OK
Ghir_D05G009060.1	GhEFL1-2	DUF1313	39	121	6.8e-37	OK
Ghir_D05G014280.1	GhEFL4-4	DUF1313	14	96	7.2e-44	OK
Ghir_D06G008170.1	GhEFL3-6	DUF1313	14	96	1.2e-42	OK
Ghir_D06G018560.1	GhELF4-4	DUF1313	27	109	2.2e-38	OK
Ghir_D07G001530.1	GhEFL3-7	DUF1313	14	96	4.7e-42	OK
Ghir_D08G026720.1	GhEFL3-8	DUF1313	15	98	6.5e-37	OK
Ghir_D10G005880.1	GhEFL4-5	DUF1313	14	96	8.5e-42	OK
Ghir_D10G026440.1	GhELF4-5	DUF1313	19	101	3.3e-42	OK
Ghir_D13G021260.1	GhEFL3-9	DUF1313	15	97	1.2e-42	OK
Gorai.001G014800.1	GrEFL3-1	DUF1313	14	96	2e-41	OK
Gorai.004G284700.1	GrEFL4-1	DUF1313	15	98	6.5e-36	OK
Gorai.005G153800.1	GrELF4-1	DUF1313	25	70	3.4e-19	OK
Gorai.009G034800.1	GrEFL4-2	DUF1313	14	96	2.1e-42	OK
Gorai.009G092100.1	GrEFL1	DUF1313	39	121	8.5e-39	OK
Gorai.009G146600.1	GrEFL4-3	DUF1313	14	96	7.2e-44	OK
Gorai.010G087000.1	GrEFL3-2	DUF1313	14	96	1.6e-42	OK
Gorai.010G198100.1	GrELF4-2	DUF1313	27	109	3.3e-41	OK
Gorai.011G058500.1	GrEFL4-4	DUF1313	14	96	8.5e-42	OK
Gorai.011G287700.1	GrELF4-3	DUF1313	25	107	2e-41	OK
Gorai.011G287800.1	GrELF4-4	DUF1313	19	101	1.7e-42	OK
Gorai.013G225600.1	GrEFL4-5	DUF1313	15	97	2.6e-42	OK
Ga05G0350.1	GaEFL4-1	DUF1313	14	96	2.3e-42	OK
Ga05G0937.1	GaPLC4	DUF1313	39	121	1.7e-35	OK
Ga05G1490.1	GaEFL4-2	DUF1313	14	96	1.4e-43	OK
Ga06G0798.1	GaEFL3-1	DUF1313	14	96	4.3e-43	OK
Ga06G2001.1	GaELF4-1	DUF1313	27	109	1.5e-42	OK
Ga07G0155.1	GaELF3-2	DUF1313	14	96	1.4e-42	OK
Ga08G2888.1	GaEFL3-3	DUF1313	15	98	3.2e-37	OK
Ga10G0047.1	GaELF4-2	DUF1313	25	107	5.9e-41	OK
Ga10G0048.1	GaELF4-3	DUF1313	19	101	1.8e-42	OK
Ga10G2514.1	GaEFL4-3	DUF1313	14	96	4.9e-42	OK
Ga13G2387.1	GaEFL3-4	DUF1313	15	97	6.8e-43	OK

## Sheet: Sheet2
Ghir_A05G003410.1	-range	14	-	96
Ghir_A05G009070.1	-range	34		116
Ghir_A05G014490.1	-range	14		96
Ghir_A06G007940.1	-range	14		96
Ghir_A06G017580.1	-range	27		109
Ghir_A07G001510.1	-range	14		96
Ghir_A08G025870.1	-range	15		98
Ghir_A10G005100.1	-range	14		96
Ghir_A10G024000.1	-range	25		107
Ghir_A10G024010.1	-range	19		101
Ghir_A13G020430.1	-range	15		97
Ghir_D05G003540.1	-range	14		96
Ghir_D05G009060.1	-range	39		121
Ghir_D05G014280.1	-range	14		96
Ghir_D06G008170.1	-range	14		96
Ghir_D06G018560.1	-range	27		109
Ghir_D07G001530.1	-range	14		96
Ghir_D08G026720.1	-range	15		98
Ghir_D10G005880.1	-range	14		96
Ghir_D10G026440.1	-range	19		101
Ghir_D13G021260.1	-range	15		97
