# Supplementary material for: Genome-Wide Identification of the Early Flowering 4 (ELF4) Gene Family in Cotton and Silent GhELF4-1 and GhEFL3-6 Decreased Cotton Stress Resistance
Source: Front Genet. 2021 Jul 6;12:686852. doi: 10.3389/fgene.2021.686852 (PMC8315153; doi:10.3389/fgene.2021.686852)
Supplement: Supplementary Table 5 — Primer pairs used in the qRT-PCR analysis. [file Table_5.XLSX]

## Sheet: Sheet1
Supplementary Table 1. Primer pairs used in the qRT-PCR analysis
Gene name	Forward primers (5’ to 3’)	Reverse primers (5’ to 3’)
GhEFL1-1	AGAAAGCAATAGTGGCCGACGC	AAGATGACCCGCCGGAAGATTG
GhELF4-1	TGATCCAACAGGTCAACG	TCTTGAATGAGTGCAACG
GhELF4-2	GCAACGCTAGACAAGAATTTCA	TTCCTTGTGGTGTCCATTGTTA
GhELF4-3	CCCCGAAGTTTGGGCAACGATA	GTTGGATCAACATCCGGTTCCGA
GhEFL1-2	TCGGTCAATTTCTCGGACACGG	GGGAGCTTGGCAGCATGATGTA
GhEFL3-6	TATTGCCTCCTCTGAGGGTGGT	TTTATGGCCACCTTTGCTGCCA
GhELF4-4	ATGGCGATCACCCCAACAAACA	ACGGTTCCGGTCTAAAACCGAC
GhEFL4-5	AAAATCCCAAACAACTTGAGCC	TAGTAGCTTTACCATCAGATTT
GhEFL3-9	GTGAAATAGACAGCAAGGTGGT	TCAGGCAGGCCTGTTTCTTTTA
GhEFL3-2	ATGGGAAGGTGGTGCAGACA	TTAAGCTGGCCTGTTTCTTT
GhEFL4-1	ATGGCAAGGTTTTGCAAACA	CTGGTGAAAGAGCTGGAGAG
GhEFL3-7	TGAGACCAAGATCCCTGACA	CATGGATTTGGTGTAAGAAG
GhEFL3-3	TCAACAACAACATAAGGAGG	GCATCCATGCATTTGGTGTA
GhEFL3-1	ATCATGAGTCCAAGATCCCA	CTCAGATCCTCCTCAGATGA
GhEFL4-3	ATGTTGGTCTAATTAGGGAG	GTTTCTTTTGTGACCAGCTT
GhEFL3-5	GTTGGTCTAATTAGGGAGCT	CACCACTTGAAGAATCCCCT
His3	AGCAAAGGGCCCGTAAGTCTAC	ATGAGGCTTCTTCACACCACCG
